# Supplementary material for: A comparison of SNPs and microsatellites as linkage mapping markers: lessons from the zebra finch (Taeniopygia guttata)
Source: BMC Genomics. 2010 Apr 1;11:218. doi: 10.1186/1471-2164-11-218 (PMC2864244; doi:10.1186/1471-2164-11-218)
Supplement: Additional file 1 — Table S1. Characterisation of microsatellite markers. Characterisation of 26 zebra finch (Taeniopygia guttata) microsatellite markers used to create the linkage maps for the zebra finch chromosomes 1, 1A, 2, and 9. Tm, melting temperature (calculated using PRIMER3) EST, expressed sequence tag †, all primer sequences were identical to zebra finch sequence (obtained either via trace files or assembled genomic sequences) a, Excluded after CHROMPIC revealed an excess of double recombination events with adjacent markers, indicative of high error rate. b, Excluded from linkage maps as parent-offspring mismatches estimated the error rate > 0.02 c, Could not be accurately scored after multiplexing [file 1471-2164-11-218-S1.XLS]

## Sheet: Sheet1
Locus	Locus reference	Zebra finch sequence trace file/ EST sequence EMBL accession record	EST seq.	Length of zebra finch sequence (bp)	Tgu chr.		Chromosome location (Mbp)	E-value of BLAST hit	Primer set name when different from those originally published	Primer sequences (with fluoro label) †	Tm (oC)
ZF01-139b	This study	gnl|ti|1424020105	N	902	1	28.75		0	-	F: [5HEX]GAAGTTCAGCAACCCAAGAAAC	60.2
										R: CCACCTTCACCCGCATAC	59.9
ZF01-136	This study	gnl|ti|1250082463	N	887	1	31.41		1.3e-08	-	F: [5HEX]-AAGAACGCATCACACATGTAGC	60.2
										R: AGAAAGGCAGCAGGCTCAC	60.7
ZF01-170c	This study	gnl|ti|1257271092	N	794	1	59.36		0	-	F: [6-FAM]TGACATAACTCTAGGGACACAATCC	60.6
										R: CCCAACACCCTGCAGTAAAC	60.4
ZF01-161	This study	gnl|ti|1386320315	N	936	1	67.5		8.6e-45	-	F: [5HEX]-AATTTGGAGCAATGTGAGCTG	60.3
										R: GTTTGGAAGCCATCCCTTG	60.5
ZF01-190	This study	gnl|ti|1423189397	N	762	1	80.71		4.4e-56	-	F: [6-FAM]-AGCACCTGGGATGAAGACAC	60.1
										R: CTGCAGCAAATCAGGAAGC	59.7
ZF01-196	This study	gnl|ti|1385498257	N	993	1	85.7		5.8e-63	-	F: [5HEX]-CACTTCACTTCTGAGGTTGTGG	59.8
										R: TGGGAATATCTCAGTGTTGTGTG	59.9
Tgu12 (CK304956)	[46]	gnl|ti|1285470911	N	961	1	94.52		2.1e-100	ZF01-085	F: [NED]-CGAATCTAAACCGCTTCCAC	59.7
										R: GATAGAGGGAAGAAGGATGCTG	59.3
ZF01-180b	This study	gnl|ti|1262395329	N	912	-	-		-	-	F: [5HEX]CTCCTGGGTGATACAAGCAC	58.2
										R: AGTTCTGGCTGCTGTCTGAG	58.3
ZF01-081b	This study	gnl|ti|1278454327	N	816	-	-		-	-	F: [6-FAM]ACACCCGTGTTTGTTCACAG	59.5
										R: AGTTATGACTCAGATGGCAAAGC	59.8
ZF01-020	This study	gnl|ti|1241673100	N	822	1A	18.2		1.5e-58	-	F: [5HEX]-TCCAAATGTGGCTGAAGTTG	59.7
										R: TGGATGCTACCACATTCCAG	59.5
ZF01-025	This study	gnl|ti|1400005902	N	906	1A	23.06		1e-73	-	F: [NED]-AAACAGGTTCTTAGGTTCTATTCAAAG	58.9
										R: TGGTATCACAGATGGTGTTGG	59.3
TG01-040	[63]	DV576233	Y	832	1A	42.62		1.7e-114	-	F: [6-FAM]-TGGCAATGGTGAGAAGTTTG	59.7
										R: AGAATTTGTACAGAGGTAATGCACTG	60
ZF01-054a	This study	gnl|ti|1271134964	N	882	1A	51.9		0	-	F: [6-FAM]TCAATGCAAGTCCCACTTTG	59.7
										R: AATGCACAGAAGGCATTAACAG	59.3
ZF02-068	This study	gnl|ti|1289010021	N	884	2	42.36		2.1e-101	-	F: [6-FAM]-GATGTGAACCATTGTTTCCTG	59.9
										R: TTCTAGGTAGGAACCGGAATAAG	60.3
ZF02-038b	This study	gnl|ti|1404598809	N	914	2	58.94		0	-	F: [5HEX]CCTTCACACTTATGAGGAAGAGG	59.3
										R: TCCTAAGTCTGTCCACACAAAGAC	59.7
TG02-078	[63]	CK305233	Y	710	2	82.85		2.7e-143	-	F: [5HEX]-TCAATGCAAGTCCCACTTTG	57
										R: AATGCACAGAAGGCATTAACAG	56.7
TG02-088	[63]	DV579347	Y	762	2	93.54		3.8e-170	-	F: [5HEX]-TCTTGTTCTCCAGGCTGTTG	59.4
										R: GTGCCCATATCTGAGTAGTTGTTC	59.1
Ase44	[64]	gnl|ti|1386890921	N	881	2	126.46		1.5e-55	ZF02-124	F: [6-FAM]-CTAAGCCTTGGGAGAAGAAGC	57.3
										R: TTTCATCCAATCATCAAATAATTACC	57
ZF02-128	This study	gnl|ti|1269562270	N	866	2	130.34		9.9e-79	-	F: [6-FAM]-TCAGCAGTAGGTCACAAGAGG	58.1
										R: CAGCTCCTTCAAGCAATTATG	57.7
ZF02-129	This study	gnl|ti|1391908787	N	888	2	131.55		2.3e-72	-	F: [6-FAM]-TGCAAATATACATTGCCACAAAC	59.8
										R: ATCACAGAGACGCTCAACTGAC	59.5
ZEST09-005	Dawson et al. unpublished	DV954446	Y	519	9	5.2		7.1e-31	-	F: [6-FAM]-AACCCAACCAACAAAATTGG	59.6
										R: CCAACTATCAGTTTTACAAGGCATAC	59.5
Smm4	[65]	gnl|ti|1394106127	N	946	9	6.37		1.3e-62	ZF09-004	F: [5HEX]-TCTTCTCCAACTCCCACTGC	60.4
										R: TCTGGCTGGTGTCAACTGAG	60
Cpi7	[66]	gnl|ti|1424573443	N	865	9	13.44		1.4e-120	ZF09-012	F: [5HEX]-TTTATACCTCTGAATGGTAACGATG	58.6
										R: ACCTGGGCAGTTTCACAAG	58.7
ZEST09-018	Dawson et al. unpublished	CK307510	Y	547	9	20.21		5.3e-67	-	F: [6-FAM]-TGTCTTGTATTTGCTACCATATCACTG	60.7
										R: ATCCTGCAGTGCTGCTTCTC	60.7
ZEST09-021	Dawson et al. unpublished	CK313022	Y	723	9	23.08		1.6e-76	-	F: [6-FAM-TGCTGAGGTATGATCTCTACCAAC	59.7
										R: GACCTACAGCCTGAACACACC	59.6
ZEST09-025	Dawson et al. unpublished	DV580905	Y	777	9	26.67		2e-70	-	F: [5HEX]-CGTGTCCCAACAACAGTGAC	60.1
										R: GGGCCAGATTTAGTCTGTAGTATATTG	59.8
