# Supplementary material for: A comparison of SNPs and microsatellites as linkage mapping markers: lessons from the zebra finch (Taeniopygia guttata)
Source: BMC Genomics. 2010 Apr 1;11:218. doi: 10.1186/1471-2164-11-218 (PMC2864244; doi:10.1186/1471-2164-11-218)
Supplement: Additional file 2 — Table S2. Results of linkage mapping. Summary of the linkage map results for four zebra finch (Taeniopygia guttata) chromosomes (Tgu1, Tgu1A, Tgu2 and Tgu9). The predicted positions of all markers on the zebra finch genome sequence after a BLAST analysis are included. Linkage map positions highlighted in bold are the framework loci that are supported at a LOD score ≥ 3 for that linkage map. [file 1471-2164-11-218-S2.XLS]

## Sheet: Sheet1
Marker	Tgu chr.	Tgu chr. position (Mbp)	Microsatellite map position (cM)	SNP map position (cM)	Conventional SNP and microsatellite map (cM)	SNP preceding microsatellite map (cM)
Tgu_SNP_00647	1	2.13	-	16.3	16.1	15.9
Tgu_SNP_00124	1	4.23	-	26.8	67.5	27.9
Tgu_SNP_01225	1	6.88	-	27.1	26.4	27.9
Tgu_SNP_00769	1	6.88	-	31.9	43.4	44
Tgu_SNP_00674	1	12.88	-	32.7	61.1	45.6
Tgu_SNP_00757	1	18.87	-	34.1	43.2	42.1
Tgu_SNP_01530	1	24.55	-	35.1	46.5	47
Tgu_SNP_01126	1	26.09	-	35.1	59.1	47.5
Tgu_SNP_01008	1	27.26	-	37.9	48.7	49.9
Tgu_SNP_01310	1	30.16	-	37.9	48.7	49.9
Tgu_SNP_01301	1	30.31	-	37.9	48.7	49.9
ZF01-136	1	31.41	0	-	35.9	36.1
Tgu_SNP_00262	1	31.84	-	37.9	47.2	49.9
Tgu_SNP_00400	1	33.33	-	37.9	48.7	49.9
Tgu_SNP_00197	1	33.69	-	36.7	47.2	49.9
Tgu_SNP_01366	1	34.66	-	37.9	45.6	49.9
Tgu_SNP_00465	1	34.66	-	37.9	45.6	49.9
Tgu_SNP_01582	1	35.26	-	36.7	47.2	49.9
Tgu_SNP_00915	1	36.28	-	37.9	45.6	49.9
Tgu_SNP_00168	1	39.71	-	37.9	47.2	49.9
Tgu_SNP_00017	1	45.51	-	37.9	48.7	49.9
Tgu_SNP_00409	1	46.59	-	37.9	48.7	49.9
Tgu_SNP_00487	1	46.68	-	37.9	45.6	49.9
Tgu_SNP_00607	1	49.55	-	38.1	48.7	50.2
Tgu_SNP_01188	1	50.37	-	38.1	45	50.2
Tgu_SNP_01030	1	53.28	-	37.9	48.7	49.9
Tgu_SNP_01455	1	54.95	-	38.1	48.7	51.1
Tgu_SNP_00384	1	55.95	-	37.9	48.7	49.9
Tgu_SNP_00524	1	56.64	-	37.9	48.7	49.9
Tgu_SNP_00862	1	57.05	-	37.9	48.7	49.9
Tgu_SNP_00196	1	57.44	-	38.1	46.9	50.1
Tgu_SNP_01103	1	59.75	-	37.4	48.7	49.2
ZF01-161	1	67.5	6.9	-	48.7	50.2
Tgu_SNP_00014	1	74.72	-	38.1	48.7	50.2
Tgu_SNP_00016	1	74.72	-	37.9	48.7	49.9
Tgu_SNP_00556	1	76.88	-	38.1	48.7	50.2
Tgu_SNP_00747	1	79.74	-	37.9	48.7	49.9
Tgu_SNP_00761	1	79.74	-	38.1	47.2	50.2
Tgu_SNP_00092	1	80.11	-	38.1	48.7	50.2
Tgu_SNP_00836	1	80.2	-	38.1	46.9	50.2
ZF01-190	1	80.71	7.4	-	47.8	51.1
Tgu_SNP_00259	1	82.38	-	38.1	48.7	50.2
ZF01-196	1	85.7	6.7	-	48.4	50.5
Tgu_SNP_00649	1	87.1	-	38.1	48.7	50.2
Tgu_SNP_00832	1	87.92	-	39.2	49.8	52.9
Tgu_SNP_01002	1	88.26	-	39.2	48.4	52.6
Tgu_SNP_01678	1	88.46	-	37.2	49.3	49.2
Tgu_SNP_00845	1	88.46	-	37.2	49.3	49.2
Tgu_SNP_00846	1	88.46	-	37.2	49.3	49.2
Tgu_SNP_01515	1	89.6	-	38.7	49.3	51.5
Tgu_SNP_01246	1	89.6	-	39.2	45.7	52.6
Tgu_SNP_01236	1	90.24	-	39.2	49.8	53.6
Tgu_SNP_00681	1	90.28	-	39.2	51.6	53.1
Tgu_SNP_00254	1	90.44	-	39.2	49.8	51.8
Tgu_SNP_00202	1	92.23	-	39.2	47.2	53.6
Tgu_SNP_01450	1	92.63	-	39.2	51.6	53.1
Tgu_SNP_01451	1	92.63	-	39.7	49.8	53.6
ZF01-085	1	94.52	9	-	51.2	52.6
Tgu_SNP_01297	1	96.02	-	39.3	51.2	53.6
Tgu_SNP_00816	1	97.82	-	39.7	38.7	53.6
Tgu_SNP_00478	1	98.67	-	39.7	52.4	53.6
Tgu_SNP_00961	1	99.11	-	39.7	49.8	53.6
Tgu_SNP_00759	1	99.12	-	40.3	51.2	54.2
Tgu_SNP_01479	1	99.12	-	42.5	29.5	56.3
Tgu_SNP_00172	1	99.13	-	40.5	50.4	54.2
Tgu_SNP_01536	1	100.77	-	39.4	53.6	53.6
Tgu_SNP_00445	1	102.25	-	42.1	53.6	55.9
Tgu_SNP_00446	1	102.25	-	42.1	53.6	55.9
Tgu_SNP_00408	1	102.33	-	42.5	54.5	56.3
Tgu_SNP_00867	1	102.42	-	39.3	53.6	53.6
Tgu_SNP_00973	1	113.03	-	63.7	89.2	77.4
Tgu_SNP_00454	1	113.04	-	0	0	0
Tgu_SNP_00974	1	113.04	-	0	0	0
Tgu_SNP_00455	1	113.05	-	63.7	89.2	77.4
Tgu_SNP_00429	No position(LG1)	No position	-	37.4	48.7	49.9
Tgu_SNP_01433	No position(LG1)	No position	-	37.9	48.7	50.2
Tgu_SNP_01455	No position(LG1)	No position	-	38.1	48.7	51.1
Tgu_SNP_00154	No position(LG1)	No position	-	39.2	45.7	52.6
Tgu_SNP_00444	No position(LG1)	No position	-	39.2	51.6	53.1
Total length			9	63.7	89.2	77.4
log likelihood			-58.54	-191.7	-302.36	-266.88
Marker	Tgu chr.	Tgu chr. position (Mbp)	Microsatellite map position (cM)	SNP map position (cM)	Conventional SNP and microsatellite map (cM)	SNP preceding microsatellite map (cM)
Tgu_SNP_01538	1A	0.68	-	0	0	0
Tgu_SNP_00658	1A	3.44	-	14.6	35.5	35.6
Tgu_SNP_00091	1A	5.88	-	19.6	38.2	38.3
Tgu_SNP_00261	1A	10.32	-	22.4	40.6	40.8
Tgu_SNP_00802	1A	11.93	-	23.8	43.2	43
Tgu_SNP_00453	1A	13.64	-	23.8	43.2	43
Tgu_SNP_00472	1A	13.85	-	23.8	42.5	42.5
Tgu_SNP_00619	1A	13.95	-	23.8	43.2	43
Tgu_SNP_00766	1A	13.95	-	24.2	43.2	43
Tgu_SNP_00959	1A	14.44	-	25	44	43.8
Tgu_SNP_00079	1A	14.75	-	24.2	43.2	43
ZF01-020	1A	18.2	0	-	23.1	23.1
Tgu_SNP_00805	1A	21.57	-	25.8	45.6	45
Tgu_SNP_00602	1A	21.57	-	25.8	46.7	45
ZF01-025	1A	23.06	12.4	-	45.9	45
Tgu_SNP_00683	1A	24.11	-	26.1	45.3	45.2
Tgu_SNP_00576	1A	26.34	-	26.1	45.3	45.3
Tgu_SNP_01386	1A	27.72	-	25.8	45.9	45
Tgu_SNP_00614	1A	32.93	-	26.1	45.3	45.7
Tgu_SNP_00207	1A	34.88	-	26.1	45.9	45.7
Tgu_SNP_00529	1A	35.82	-	26.1	45.3	45.7
Tgu_SNP_00798	1A	37.3	-	26.2	45.3	46
TG01-040	1A	42.62	15.8	-	47	46
Tgu_SNP_01265	1A	43.31	-	26.4	46.7	46.1
Tgu_SNP_00074	1A	43.31	-	26.4	45.3	46.2
Tgu_SNP_01086	1A	43.68	-	26.4	45.3	46.2
Tgu_SNP_00416	1A	43.68	-	26.4	45.3	46.2
Tgu_SNP_00814	1A	45.41	-	26.4	46.7	46.2
Tgu_SNP_01136	1A	46.01	-	26.4	46.7	46.2
Tgu_SNP_00407	1A	46.02	-	26.4	46.7	46.2
Tgu_SNP_00849	1A	47.4	-	26.4	46.7	46.2
Tgu_SNP_00199	1A	47.44	-	26.4	45.3	46.2
Tgu_SNP_00878	1A	48.82	-	26.4	45.3	46.2
Tgu_SNP_00571	1A	49.49	-	26.4	46.7	46.2
Tgu_SNP_00300	1A	50.34	-	26.4	46.7	46.2
Tgu_SNP_00364	1A	50.49	-	26.9	46.7	46.7
Tgu_SNP_01289	1A	50.85	-	26.9	46.7	46.7
Tgu_SNP_00692	1A	50.88	-	26.9	46.9	46.7
Tgu_SNP_00227	1A	50.89	-	26.4	46.7	46.2
Tgu_SNP_01181	1A	50.94	-	26.4	46.7	46.2
Tgu_SNP_00553	1A	51.34	-	26.9	47.7	46.7
Tgu_SNP_01418	1A	51.54	-	27.1	47.7	47
Tgu_SNP_00418	1A	51.66	-	27.1	46.7	47
Tgu_SNP_00623	1A	51.87	-	27.1	48.2	47
Tgu_SNP_01651	1A	51.87	-	27.1	46.7	47
Tgu_SNP_00624	1A	51.87	-	27.1	46.7	47
Tgu_SNP_00221	1A	51.97	-	27.1	45.3	47
Tgu_SNP_00222	1A	51.97	-	27.1	46.7	47
Tgu_SNP_00223	1A	51.97	-	27.1	47.7	47
Tgu_SNP_01286	1A	53.18	-	27.1	47.7	47
Tgu_SNP_01285	1A	53.18	-	27.1	47.7	47
Tgu_SNP_00373	1A	53.49	-	27.1	46.7	47
Tgu_SNP_00924	1A	53.54	-	27.1	45.3	47
Tgu_SNP_00605	1A	54.67	-	27.1	48.2	47
Tgu_SNP_01660	1A	55.49	-	27.3	48.2	47.2
Tgu_SNP_00688	1A	55.49	-	27.3	48.2	47.2
Tgu_SNP_00239	1A	57.95	-	27.1	46.7	47
Tgu_SNP_00468	1A	60.81	-	28.6	49.4	48.5
Tgu_SNP_01308	1A	63.6	-	29.2	50	49.1
Tgu_SNP_01333	1A	64.05	-	30.4	51.2	50.2
Tgu_SNP_00668	1A	65.05	-	31.5	52.4	51.5
Tgu_SNP_00873	1A	65.05	-	31.5	52.4	51.5
Tgu_SNP_00872	1A	65.05	-	31.5	52.4	51.5
Tgu_SNP_01453	1A	65.6	-	31.5	52.4	51.5
Tgu_SNP_00169	1A	69	-	45.2	66.4	64.9
Tgu_SNP_00171	1A	69	-	44.8	65.7	64.9
Tgu_SNP_01291	1A	69.17	-	46.1	67	66.2
Tgu_SNP_00751	1A	70.01	-	45.4	65.6	64.9
Tgu_SNP_00898	1A	70.08	-	51.4	71.7	70.8
Tgu_SNP_00521	1A	71.25	-	51.4	71.7	70.8
Tgu_SNP_00815	1A	71.69	-	58.1	78	77.1
Tgu_SNP_01196	1A	71.94	-	58.1	78	77.1
Tgu_SNP_00958	1A	71.95	-	58.1	78	77.1
Tgu_SNP_01393	1A	72.77	-	63.3	83.2	82.3
Total length			15.8	63.3	83.2	82.3
log likelihood			-56.21	-267.22	-331.8	-324.28
Marker	Tgu chr.	Tgu chr. position (Mbp)	Microsatellite map position (cM)	SNP map position (cM)	Conventional SNP and microsatellite map (cM)	SNP preceding microsatellite map (cM)
Tgu_SNP_00291	2	2.23	-	0	0	0
Tgu_SNP_00292	2	2.23	-	0	0	0
Tgu_SNP_00744	2	3.84	-	7.3	8.3	8.4
Tgu_SNP_00403	2	4.71	-	10	8.8	8.9
Tgu_SNP_00007	2	4.71	-	10	11.2	11.2
Tgu_SNP_01243	2	6.71	-	15.4	15.3	15.4
Tgu_SNP_00636	2	8.64	-	17.5	17.4	17.4
Tgu_SNP_00949	2	8.64	-	17.5	17.4	17.4
Tgu_SNP_01305	2	8.64	-	17.5	17.4	17.4
Tgu_SNP_00944	2	9.32	-	17.5	17.4	17.4
Tgu_SNP_00603	2	11.55	-	20.2	22.3	20.2
Tgu_SNP_01294	2	12.75	-	20.2	23.1	20.2
Tgu_SNP_00771	2	14.46	-	21.2	26.5	21.3
Tgu_SNP_01142	2	15.51	-	21.2	27	21.3
Tgu_SNP_00141	2	21.91	-	21.2	26.1	21.3
Tgu_SNP_00257	2	22.5	-	21.2	24.8	21.3
Tgu_SNP_01240	2	24.06	-	21.2	25.5	21.3
Tgu_SNP_00064	2	24.79	-	21.2	27	21.3
Tgu_SNP_01524	2	24.79	-	24.1	35.4	25.1
Tgu_SNP_01370	2	24.79	-	24.1	35.4	25.1
Tgu_SNP_00096	2	26.29	-	21.2	26.1	21.3
Tgu_SNP_00093	2	26.29	-	21.2	24.8	21.3
Tgu_SNP_00535	2	26.52	-	21.2	24.8	21.3
Tgu_SNP_00745	2	26.73	-	21.2	24.8	21.3
Tgu_SNP_00724	2	29.99	-	23.6	37.8	23.7
ZF02-068	2	42.36	7.5	-	37.9	27.3
Tgu_SNP_00482	2	44.88	-	24.1	29	25.1
Tgu_SNP_00551	2	45	-	24.1	35.4	25.1
Tgu_SNP_01186	2	45	-	24.1	37.3	25.1
Tgu_SNP_00591	2	45.21	-	24.1	35.4	25.1
Tgu_SNP_00030	2	48.23	-	21.7	40.1	21.7
Tgu_SNP_00620	2	49.48	-	21.2	24.8	21.3
Tgu_SNP_00611	2	50.72	-	21.7	26.3	21.7
Tgu_SNP_01192	2	51.07	-	21.7	26.4	21.7
Tgu_SNP_00702	2	51.12	-	21.7	24.4	21.7
Tgu_SNP_00697	2	51.59	-	21.7	27	21.7
Tgu_SNP_01500	2	51.59	-	24.1	27.7	25.3
Tgu_SNP_01150	2	51.6	-	21.7	24.8	21.7
Tgu_SNP_00205	2	52.12	-	21.7	25.5	21.7
Tgu_SNP_01029	2	52.99	-	22.2	27	22.2
Tgu_SNP_00315	2	55.98	-	22.3	25.4	22.4
Tgu_SNP_01307	2	57.21	-	22.4	26.1	22.4
Tgu_SNP_00244	2	60.19	-	22.9	27.8	22.9
Tgu_SNP_00696	2	60.8	-	23.5	27	22.4
Tgu_SNP_01096	2	63.17	-	23.2	26.1	23
Tgu_SNP_00336	2	63.17	-	23.3	28.2	23.3
Tgu_SNP_01466	2	63.18	-	23	26.1	23
Tgu_SNP_00976	2	63.48	-	23	26.1	23
Tgu_SNP_00601	2	65.3	-	23.6	28.5	23.7
Tgu_SNP_01313	2	68.33	-	24.1	29	25.1
Tgu_SNP_00955	2	75.69	-	24	35.4	22.6
TG02-078	2	82.85	5.2	-	35.4	24.7
Tgu_SNP_00992	2	88.58	-	24.1	29	25.1
Tgu_SNP_01028	2	90.8	-	24.1	35.4	25.2
TG02-088	2	93.54	0	-	34.3	30.2
Tgu_SNP_01057	2	95.59	-	24.3	29.4	31.6
Tgu_SNP_00568	2	97.34	-	24.4	29	31.8
Tgu_SNP_00306	2	102.64	-	24.3	29.4	31.6
Tgu_SNP_00818	2	102.66	-	24.5	29.4	31.8
Tgu_SNP_00220	2	103.97	-	24.5	41.8	31.8
Tgu_SNP_00475	2	111.94	-	24.7	42.1	31.8
Tgu_SNP_01043	2	111.95	-	24.7	43.6	32
Tgu_SNP_01042	2	111.95	-	24.7	43.6	32
Tgu_SNP_00894	2	111.95	-	24.7	42.1	32
Tgu_SNP_01341	2	116.24	-	24.7	42.1	32
Tgu_SNP_00651	2	117.22	-	25.1	43.6	32.4
Tgu_SNP_01198	2	117.22	-	25.1	43.6	32.4
Tgu_SNP_01274	2	118.15	-	25.1	43.6	32.4
Tgu_SNP_01338	2	119.48	-	25.1	43.6	32.4
Tgu_SNP_00260	2	121.05	-	25.1	43.6	32.4
Tgu_SNP_00025	2	124.03	-	26	46.6	33.3
Ase44 (ZF02-124)	2	126.46	16.2	-	47.5	37.4
ZF02-128	2	130.34	21.7	-	52.6	42.5
ZF02-129	2	131.55	15.1	-	46.6	34.2
Tgu_SNP_00738	2	133.96	-	26	47	33.3
Tgu_SNP_01184	2	134.05	-	25.1	47	32.4
Tgu_SNP_00640	2	134.09	-	26	46.6	33.3
Tgu_SNP_00633	2	134.09	-	26	46.6	33.3
Tgu_SNP_01498	2	134.09	-	26	47	33.3
Tgu_SNP_00131	2	135.34	-	26	46.6	33.3
Tgu_SNP_00234	2	135.44	-	26	21.6	33.3
Tgu_SNP_00273	2	136.24	-	26	21.6	33.3
Tgu_SNP_00518	2	143.51	-	26	27	33.3
Tgu_SNP_01390	2	143.51	-	26.3	31.2	33.6
Tgu_SNP_01170	2	145.06	-	26.3	33.1	33.6
Tgu_SNP_00339	2	155.43	-	34.7	64.6	54.4
Tgu_SNP_01304	2	155.47	-	34.7	64.6	54.4
Tgu_SNP_00853	No position(LG2)	No position	-	26	46.8	33.3
Total length			21.7	34.7	64.6	54.4
log likelihood			-136.13	-212.85	-440.75	-353.76
Marker	Tgu chr.	Tgu chr. position (Mbp)	Microsatellite map position (cM)	SNP map position (cM)	Conventional SNP and microsatellite map (cM)	SNP preceding microsatellite map (cM)
Tgu_SNP_00296	9	0.68	-	0	0	0
Tgu_SNP_00988	9	4.73	-	20.4	38.3	36.2
Tgu_SNP_00105	9	5	-	22.8	40.6	39
Tgu_SNP_00106	9	5.01	-	22.8	40.6	39
ZEST09-005	9	5.2	11.2	-	41.6	40
Smm4 (ZF09-004)	9	6.37	0	-	29.4	26.7
Cpi7 (ZF09-012)	9	13.44	18.8	-	49.2	47.7
Tgu_SNP_00412	9	14.28	-	30.5	50.1	48.6
Tgu_SNP_00410	9	14.28	-	30.5	50.1	48.6
Tgu_SNP_00411	9	14.28	-	30.5	50.1	48.6
Tgu_SNP_01449	9	17.01	-	31.4	50.1	48.6
Tgu_SNP_00031	9	17.12	-	31.6	51.4	49.7
Tgu_SNP_01047	9	18.12	-	34	53.2	52
Tgu_SNP_00953	9	18.12	-	34	26.3	51.4
Tgu_SNP_00512	9	18.51	-	35.1	53.7	52.7
Tgu_SNP_01235	9	18.52	-	35.1	53.7	52.7
Tgu_SNP_00293	9	18.56	-	35.1	53.7	52.7
Tgu_SNP_00903	9	18.86	-	35.1	53.7	52.7
Tgu_SNP_01405	9	19.7	-	36.2	54.7	53.7
Tgu_SNP_00599	9	20.09	-	36.2	55.1	54.1
ZEST09-018	9	20.21	23.9	-	55.1	54.1
ZEST09-021	9	23.08	30	-	61.7	60.7
Tgu_SNP_01526	9	25.4	-	48.3	65.6	64.6
Tgu_SNP_01105	9	25.52	-	55.4	73.6	72.6
Tgu_SNP_01419	9	25.73	-	55.4	73.6	72.6
Tgu_SNP_00984	9	25.8	-	55.4	73.6	72.6
Tgu_SNP_01559	9	26.5	-	60.5	79.4	78.4
ZEST09-025	9	26.67	47.6	-	79.4	78.4
Tgu_SNP_00317	9	26.9	-	60.5	79.4	78.4
Tgu_SNP_00018	No position(LG9)	No position	-	26.8	44.4	42.9
Total length			47.6	60.5	79.4	78.4
log likelihood			-155.82	-216.71	-313.34	-303.77
